# Supplementary material for: Control of wind speed and contact angle on submicron particulate matter sampling
Source: PeerJ. 2025 Nov 4;13:e20235. doi: 10.7717/peerj.20235 (PMC12593726; doi:10.7717/peerj.20235)
Supplement: Supplemental Information 1 — Spreadsheet cpc contains the raw and transformed mass distribution data from the versatile water-based condensation particle counter. Spreadsheet ops contains the raw and transformed mass distribution data from the optical particle sizer. Spreadsheet Joint Distribution contains the joined transformed distribution data. [file peerj-13-20235-s001.xlsx]

## Sheet: cpc
Original data								Transformed data
Diameter_midpoint (nm)	Run1	Run2	Run3	Run4	Run5	Run6		Lower Limit (nm)	Diameter_midpoint (nm)	Upper Limit (nm)	Run1 (dM/dlogDp)	Run2 (dM/dlogDp)	Run3 (dM/dlogDp)	Run4 (dM/dlogDp)	Run5 (dM/dlogDp)	Run6 (dM/dlogDp)	Average	Std
9.56	1.15544	1.10344	0.92352	0.86736	0.7592	0.53352		8.4	9.42	10.58	0.9	1.34	1.25	1.15	0.99	0.65	1.04667	0.230988
9.73	1.04832	1.0088	1.014	0.91936	0.8164	0.47944		10.58	11.85	13.3	1.16	1.84	1.76	1.57	1.38	0.93	1.44	0.321818
9.91	0.962	1.0608	1.00672	0.94744	0.84344	0.53248		13.3	14.9	16.75	2.14	2.5	4.01	2.92	2.51	1.76	2.64	0.709013
10.09	0.85592	1.15232	1.10344	1.0296	0.936	0.60632		16.75	18.78	21.09	4.31	6.84	6.55	6.13	5.37	3.73	5.48833	1.14456
10.27	0.81016	1.23032	1.21472	1.14192	0.95784	0.60112		21.09	23.68	26.55	10.43	14.86	10.82	10.15	7.15	6.44	9.975	2.74748
10.46	0.77168	1.2532	1.33952	1.22512	1.02544	0.63544		26.55	29.76	33.41	15.01	20.88	21.73	15.22	9.44	8.23	15.085	5.10913
10.65	0.73112	1.2948	1.35616	1.24592	1.03168	0.67704		33.41	37.45	42.07	15.93	20.21	30.63	25.86	19.34	16.51	21.4133	5.2373
10.84	0.68328	1.46744	1.51112	1.35616	1.1336	0.77792		42.07	47.13	52.95	25.75	17.65	23.66	24.63	28.63	32.54	25.4767	4.56769
11.04	0.7592	1.51008	1.5704	1.38424	1.18664	0.79248		52.95	59.34	66.65	33.58	21.21	20.91	21.57	20.01	41.28	26.4267	8.10555
11.24	0.72072	1.63488	1.69	1.44144	1.31144	0.88816		66.65	74.67	83.89	17.76	26.41	14.46	15.02	18.23	28.94	20.1367	5.5459
11.44	0.82472	1.69104	1.72744	1.5496	1.37592	0.92976		83.89	94.02	105.58	16.48	33.47	20.7	19.66	27.53	43.08	26.82	9.17197
11.65	0.94536	1.81584	0.42952	1.52464	1.50384	1.01608		105.58	118.39	133	63.8	61.16	32.18	40.57	45.48	95.83	56.5033	20.7707
11.86	1.11904	1.87408	2.03528	1.57456	1.59848	1.07432		133	148.96	167.48	77.26	63.48	69.34	110.87	78.43	130.43	88.3017	24.0803
12.08	1.19912	1.85016	2.12264	1.54024	1.638	1.10864		167.48	187.75	210.85	141.67	94.61	95.03	145.4	139.06	181.76	132.922	30.4375
12.3	1.35096	1.96144	0	1.65152	1.71496	1.2012		210.85	236.63	265.49	181.73	192.54	148.99	247.78	160.01	179.99	185.173	31.504
12.52	1.48616	1.94584	2.42528	1.7888	1.88552	1.2428		265.49	297.64	334.13	167.89	344.68	194.27	184.28	197.68	202.94	215.29	58.9557
12.75	1.61616	2.00616	2.6312	1.90216	1.9136	1.3312		334.13	374.5	420.73	290.49	281.01	327.99	300.22	175.76	230.15	267.603	50.4181
12.98	1.638	2.08728	2.8808	1.8616	1.9812	1.35096
13.22	1.77112	2.00928	2.76224	2.01344	2.0332	1.42896
13.46	1.91152	2.1372	3.26976	1.99784	2.18192	1.53296
13.7	1.88136	2.22768	3.51416	2.24328	2.23288	1.61096
13.95	2.01968	2.21728	3.5516	2.52408	2.23912	1.63384
14.2	2.07688	2.3244	3.99152	2.71232	2.51784	1.79608
14.46	2.132	2.34416	4.02896	3.12728	2.42632	2.0124
14.72	2.11848	2.51264	4.3004	3.55576	2.61144	2.03216
14.99	2.37328	2.59168	4.49904	3.95304	2.73936	2.28072
15.26	2.33584	2.75392	4.7268	4.24632	2.808	2.2776
15.54	2.43984	2.72688	4.69872	4.67792	3.00768	2.34208
15.82	2.62496	3.02536	4.98992	4.97952	3.11688	2.53032
16.11	2.82568	3.11896	5.07728	5.29152	3.20736	2.56984
16.4	3.03056	3.3696	5.31752	5.42984	3.45696	2.51784
16.7	3.34152	3.68056	5.43296	5.79072	3.75544	2.74664
17	3.53184	3.99776	5.48288	5.90408	4.13504	2.77368
17.31	3.80952	4.26816	5.60248	6.02472	4.49384	2.94528
17.62	4.2484	4.82144	5.83336	6.06424	4.69248	3.0472
17.94	4.2744	5.42984	6.1828	6.17136	4.92128	3.26664
18.27	4.43352	6.1932	6.27432	6.006	5.08768	3.45592
18.6	4.5448	6.75792	6.53536	6.0892	5.382	3.71592
18.94	4.69456	7.5972	6.64664	6.15576	5.41736	3.98944
19.28	4.8828	8.21184	6.7964	6.14016	5.51928	4.04248
19.63	5.1272	8.4708	7.38712	6.1724	5.69192	4.2068
19.99	5.13344	9.16032	7.71472	6.43344	5.7044	4.32848
20.35	5.40696	9.81552	8.48016	6.65808	5.8604	4.56872
20.72	5.68152	10.2326	8.50928	7.0616	5.8968	4.94312
21.1	5.75432	10.7286	8.95232	7.046	6.25664	5.0232
21.48	6.20984	11.4556	9.13432	7.6024	5.86352	5.33208
21.87	6.71008	12.2595	9.47128	7.696	5.9488	5.59624
22.27	7.16248	12.7265	9.23312	8.23576	6.11728	5.80632
22.67	7.87384	13.3505	9.35792	8.8868	6.22856	6.1464
23.08	8.97624	13.9443	9.7864	9.13848	6.37936	6.41784
23.5	10.3043	14.3364	10.0807	9.80616	6.66016	6.5416
23.93	12.0578	14.6141	11.1082	10.0672	7.05848	6.62896
24.36	13.4732	15.0415	11.7936	10.5061	7.41312	6.9108
24.8	14.4269	15.236	12.8294	11.4494	8.15256	6.8848
25.25	15.21	16.3374	14.0982	11.5482	8.73392	6.81824
25.71	15.47	16.3831	15.0779	11.8685	8.98144	7.05744
26.18	15.8184	17.8984	16.3259	12.6859	9.29864	6.97632
26.66	15.6884	18.8344	17.5271	13.1654	9.05424	7.08448
27.14	15.6125	19.5499	18.6628	13.8226	9.0792	7.30184
27.63	15.0956	19.993	20.1573	13.9932	9.19672	7.644
28.13	15.4783	20.359	21.7547	15.0155	9.4068	7.66792
28.64	14.7482	20.8666	22.3319	14.793	9.12912	7.94976
29.16	14.4446	21.1047	23.3511	15.418	9.4692	8.22952
29.69	14.195	21.7578	24.2455	15.5418	9.68032	8.3824
30.23	13.806	22.594	25.1867	16.6629	9.61688	9.15408
30.78	13.7571	22.7822	25.1722	17.3586	10.2794	9.9008
31.34	13.4784	23.6423	25.6225	18.746	10.7879	10.3678
31.91	12.9459	24.3495	25.8627	19.3804	11.285	11.0022
32.49	13.4202	24.6657	26.9953	19.9264	12.0973	11.4743
33.08	13.2912	23.5872	27.7326	21.5925	12.949	12.6797
33.68	12.9813	23.7942	27.9968	22.2435	13.7415	13.4181
34.29	13.4368	22.1853	29.1928	23.9512	14.8959	13.831
34.91	13.5574	21.4885	29.6494	24.6147	16.0087	14.4633
35.55	14.1502	21.0205	29.6858	25.0162	17.5386	14.6973
36.19	14.6328	20.1136	30.3482	25.6755	18.9769	15.0249
36.85	14.7805	20.2998	30.7424	25.6516	20.3632	15.6541
37.52	16.1418	19.7579	30.4762	26.0707	22.6876	16.8636
38.2	16.2895	20.6482	30.6374	26.234	24.9101	17.575
38.89	17.2422	19.5936	30.0966	26.9204	26.6677	19.5406
39.6	17.7466	19.7506	29.5142	26.3349	28.3993	21.891
40.32	18.0014	19.8162	28.3837	26.8362	29.2958	23.3823
41.05	19.7309	20.1583	27.0494	27.2262	29.8355	24.7208
41.79	20.6721	20.592	26.3047	27.3603	29.821	27.1658
42.55	22.1832	20.0741	24.8758	26.728	29.7877	27.6484
43.32	24.0604	19.6903	24.5357	26.0437	29.4902	29.1429
44.11	24.2954	19.4064	24.0781	25.7098	28.678	30.0404
44.91	24.4026	18.7138	24.1873	24.8633	29.3228	30.368
45.73	25.1337	17.8454	23.4988	25.1815	28.6863	32.0424
46.56	25.5507	18.1761	22.8582	24.7312	28.7113	32.1911
47.4	25.3656	17.4772	23.0859	24.5149	27.5756	33.4506
48.26	27.3489	17.4938	22.7469	22.8977	27.0826	35.2227
49.14	28.4232	17.1673	22.7053	22.153	26.4618	36.6423
50.03	30.161	18.4309	22.152	22.7666	26.0718	39.4243
50.94	32.0278	19.2941	22.5618	22.1655	24.9714	39.285
51.86	34.6018	20.306	22.8228	21.529	23.4239	40.6567
52.8	34.8358	21.3512	22.6938	21.0246	22.7531	41.0696
53.76	35.985	22.1426	23.5175	21.9586	21.5748	41.0134
54.74	35.4359	22.6959	22.9913	22.0657	19.9378	42.3623
55.73	34.9284	22.5888	22.1666	22.7042	19.4875	43.8433
56.74	32.1381	22.985	21.3949	23.5633	18.7044	43.0758
57.77	31.6805	21.8431	20.4204	22.4006	19.0018	41.6593
58.82	29.9759	22.3465	18.9228	22.8145	19.5967	39.4659
59.89	28.1268	23.6049	17.1382	21.5405	20.8385	37.5461
60.98	27.223	22.2362	16.8033	20.7917	22.3891	35.7916
62.08	24.2195	22.8363	15.5761	20.4558	22.6117	35.9029
63.21	23.5498	23.6402	15.053	18.6867	22.6054	33.5504
64.36	20.6409	22.4817	14.9552	19.4355	23.6361	32.9618
65.52	20.9612	22.8582	13.963	16.9988	21.6185	29.5922
66.71	20.1666	23.1598	14.5974	16.2812	22.2394	30.1746
67.93	18.8656	24.8539	14.2334	17.368	20.487	29.5485
69.16	18.6316	27.43	13.9797	15.5719	19.6747	28.6042
70.41	16.6026	28.2755	13.3401	14.8054	19.4854	26.1706
71.69	17.1652	27.8866	14.0785	14.872	17.5906	25.0442
72.99	16.6556	31.0482	13.4815	14.2875	17.4845	25.0505
74.32	14.7326	29.3696	13.4742	13.4368	17.6654	27.0327
75.67	13.7571	29.2916	14.0878	13.3838	16.8376	27.6245
77.04	13.3432	27.5496	15.9744	12.948	16.3394	29.8074
78.44	14.3083	26.6895	15.7227	11.9101	16.3644	30.7944
79.86	13.2569	26.935	16.5932	13.7103	15.5251	33.2332
81.31	12.4436	26.3214	17.3524	13.8746	15.4305	35.8488
82.79	12.6131	27.7545	17.4678	13.5886	17.0602	36.141
84.29	14.8824	29.9562	17.5074	15.4326	18.3061	36.6423
85.82	14.0962	31.3373	17.9244	15.991	22.1218	37.6802
87.38	16.0056	31.5162	21.5124	16.8459	25.272	36.9574
88.96	16.275	32.2712	21.1942	18.7304	27.118	37.96
90.58	15.1965	34.2524	22.855	19.2514	27.4778	40.117
92.22	18.7304	34.7287	20.6336	22.0043	29.5454	42.3415
93.9	18.3591	35.1811	21.8348	23.2274	29.1075	46.6076
95.6	20.4121	35.8353	22.7302	23.6558	27.8928	52.936
97.34	21.3502	39.0551	22.8062	26.5106	29.1148	59.0491
99.1	23.0901	42.4715	25.2886	26.5678	28.2246	59.903
100.9	26.9766	44.2198	24.4754	31.7221	29.4351	64.715
102.74	33.0814	48.283	22.7542	31.433	32.8442	69.3025
104.6	39.3952	49.2731	23.6933	30.8974	35.2113	76.0115
106.5	44.7106	56.1226	24.0417	30.7393	37.6418	81.6993
108.43	55.5558	58.6404	25.7722	34.0569	43.0404	79.8876
110.4	56.4377	59.228	23.9221	35.2248	44.8458	83.1407
112.4	67.1611	64.7618	27.2314	34.4022	45.4199	84.4938
114.44	66.4456	60.4937	32.2982	38.4665	44.4122	92.2771
116.52	62.9439	63.0063	33.619	39.5564	42.8511	93.9505
118.64	65.6011	61.5742	40.7701	44.4257	43.7122	100.202
120.79	65.7842	63.5045	43.0342	48.1333	44.771	103.723
122.98	60.7121	59.5286	44.7242	47.6185	44.7086	109.982
125.21	64.6942	58.7891	48.1946	56.3326	49.8046	112.48
127.49	63.3807	58.5426	50.9683	64.1482	53.4175	120.962
129.8	67.599	60.2878	56.5978	66.8928	54.4461	122.358
132.16	66.5153	61.541	52.6292	77.2013	54.5771	125.052
134.56	67.3598	55.9593	58.317	88.4634	61.3569	125.886
137	69.3701	57.9353	59.9758	91.0291	65.233	121.991
139.49	67.6894	61.4588	57.0232	103.539	68.4798	122.141
142.02	80.288	60.6185	72.8853	108.893	77.5278	124.694
144.6	82.4824	61.023	70.4288	116.803	82.7455	121.222
147.22	83.3248	64.2346	70.4309	122.392	84.707	117.389
149.89	84.7881	63.2882	78.9402	117.843	91.129	130.088
152.61	83.9883	72.8343	86.945	114.845	102.775	132.895
155.38	79.2085	78	90.0318	121.06	95.1319	136.855
158.2	71.915	70.279	96.3914	111.528	101.052	148.208
161.08	73.035	68.1668	93.4554	102.833	100.222	154.512
164	75.7453	77.3292	92.2106	112.128	119.696	155.247
166.98	88.1265	86.6788	90.2918	113.259	119.066	160.316
170.01	83.356	88.5841	99.839	118.448	131.374	174.323
173.09	112.809	94.302	93.9474	123.074	125.753	186.189
176.24	127.135	90.5559	86.7838	119.28	121.86	187.184
179.43	136.812	83.1158	91.4014	134.561	137.016	175.17
182.69	140.122	93.6052	104.974	140.273	147.019	177.523
186.01	155.656	91.7706	96.6888	164.916	132.761	177.074
189.38	151.544	103.345	98.7844	166.779	149.108	177.173
192.82	154.67	100.739	114.878	160.915	157.132	194.17
196.32	168.995	94.2354	112.774	178.144	167.472	196.597
199.89	156.027	110.361	127.839	185.475	173.94	213.007
203.51	168.16	108.73	121.93	198.715	162.945	194.977
207.21	165.972	121.941	127.761	203.312	162.451	193.642
210.97	154.719	128.373	141.062	226.474	154.788	211.997
214.8	187.233	131.437	129.815	222.356	151.712	191.784
218.7	183.515	146.505	144.611	240.748	157.044	177.823
222.67	176.571	166.656	145.532	259.774	148.417	192.196
226.71	201.735	186.048	147.29	263.245	162.429	186.596
230.82	181.7	201.957	147.764	248.055	163.205	181.645
235.01	188.984	244.999	159.408	262.725	179.348	149.204
239.28	189.187	250.353	153.272	251.764	173.474	165.646
243.62	193.647	271.93	151.539	237.782	191.739	157.278
248.05	160.945	306.872	159.843	217.535	178.434	162.2
252.55	171.083	305.658	181.899	216.548	187.063	133.722
257.13	170.705	317.767	169.278	201.214	198.415	145.779
261.8	149.424	364.41	167.382	206.198	207.272	148.516
266.55	180.348	353.619	202.688	197.837	204.362	139.131
271.39	182.526	355.111	190.55	191.831	187.362	131.617
276.32	164.323	349.811	202.86	190.457	201.455	174.308
281.33	167.527	363.148	166.937	188.822	190.223	189.953
286.44	168.592	354.073	225.149	178.683	212.076	229.51
291.64	163.653	372.441	199.467	174.082	209.342	237.337
296.93	190.232	358.67	228.573	161.868	200.96	235.456
302.32	204.248	307.556	216.396	177.114	211.806	251.583
307.81	161.2	303.057	214.486	167.17	199.442	261.714
313.4	219.007	323.497	216.669	197.292	184.919	245.224
319.08	276.069	318.139	289.148	244.33	209.799	277.502
324.88	285.211	340.896	227.118	232.28	167.068	194.72
330.77	286.336	317.107	258.286	253.401	193.194	229.148
336.78	250.544	317.768	251.662	265.742	203.81	247.859
342.89	308.005	312.942	294.97	296.448	201.938	269.796
349.12	320.38	310.042	270.093	329.172	195.692	252.245
355.45	283.544	286.693	304.547	323.694	170.177	250.669
361.9	280.483	268.183	350.284	330.009	190.936	255.088
368.47	327.203	268.234	385.981	310.935	154.206	248.049
375.16	289.72	338.154	367.114	317.241	204.861	207.629
381.97	276.288	283.245	358.226	274.121	165.92	219.456
388.91	364.952	277.183	314.666	338.216	201.034	200.546
395.96	277.696	270.754	367.701	274.546	144.32	173.176
403.15	328.001	234.099	368.117	262.706	123.146	214.746
410.47	322.381	241.84	348.68	243.391	179.591	216.649
417.92	342.105	243.986	400.184	287.162	116.721	212.541

## Sheet: obs
	Mass-based distribution (dM/log(dP)							Lower Limit (nm)	Diameter_midpoint (nm)	Upper Limit (nm)	Sample1 (dM/dlogDp)	Sample2 (dM/dlogDp)	Sample3 (dM/dlogDp)	Sample4 (dM/dlogDp)	Sample5 (dM/dlogDp)	Sample6 (dM/dlogDp)	Average	Std
Diameter (mid point)	Sample1	Sample2	Sample3	Sample4	Sample5	Sample6		333.77	374.5	420.19	499.78	453.66	424.46	414.22	400.28	386.97	429.895	37.5134
337	479.539	447.856	425.166	422.06	405.859	395.692		420.19	471.22	529.45	344.49	303.41	267.89	271.86	267.31	258.97	285.655	29.8086
419	518.398	459.143	423.782	406.799	395.002	377.831		529.45	593.75	665.94	129.87	114.7	100.83	98.42	97.43	92.51	105.627	12.8078
522	356.913	305.238	275.506	257.125	250.955	235.995		665.94	746.84	837.62	63.63	55.48	48.6	47.78	46.54	44.11	51.0233	6.62163
639	109.973	93.1126	82.7074	76.7731	76.0729	70.7457		837.62	939.29	1053.4	46.78	40.85	36.17	35.4	34.59	33.43	37.87	4.61395
798	54.4843	45.4572	40.0012	38.0771	36.7189	34.3377		1053.4	1181.33	1324.93	24.58	21.82	19.64	19.23	18.72	17.84	20.305	2.26411
1007	48.464	41.3537	36.5232	35.0899	33.8912	33.0074		1324.93	1485.9	1666.53	22.01	20.44	18.23	17.96	16.81	17.38	18.805	1.82577
1254	19.4877	17.5108	16.2885	15.7331	15.2527	14.3018		1666.53	1869.01	2096.22	38.25	35.91	33.51	33.19	32.84	33.27	34.495	1.95853
1491	22.5122	21.3881	18.9967	18.7279	17.3922	18.3807		2096.22	2350.96	2636.87	31.84	30.67	26.54	25.02	26	25.68	27.625	2.62758
1691	41.1574	37.4555	36.1593	35.8965	34.4477	35.2689		2636.87	2957.26	3316.94	12.83	12.01	11.23	10.12	10.98	9.94	11.185	1.00953
1891	43.2413	41.9488	38.0953	36.7097	37.9298	36.7181		3316.94	3720.51	4172.9	7.7	7.42	5.9	7.29	6.83	7.02	7.02667	0.575258
2091	35.5921	34.0774	30.8694	28.4073	31.451	28.975		4172.9	4680	5248.07	8.5	5.3	5.03	3.36	5.12	5.88	5.53167	1.53424
2356	29.265	28.2987	23.4797	22.6723	21.6848	23.5552
2728	16.4308	14.2359	14.8681	12.7794	13.6438	12.4293
3188	7.95338	8.0305	5.76323	7.83613	7.08327	7.17391
3755	7.46347	8.12951	6.04546	6.79981	6.58029	6.89042
4447	10.7936	5.9154	5.3032	3.54065	6.49745	7.47095

## Sheet: Joint Distribution
	Mass-based size distribution (dW/dlogDp) for both CPS and OBS						Correction factor for OPS =	0.622485
Diameter Lower Limit (nm)	Diameter_midpoint (nm)	Diameter Upper Limit (nm)	dlogDp	Average value for bin normlized mass (μg/m³ / d(log10Dp))	Std value for bin normalized mass (μg/m³ / d(logDp))	Coefficient of Variability	Mass in bin (μg/m³)	Cumulative Mass	Cummulative fraction
8.4	9.42	10.58	0.100206	1.04667	0.230988	0.220689	0.104883	0.104883	0.00070946	D50:	0.24	μm
10.58	11.85	13.3	0.099366	1.44	0.321818	0.223485	0.143087	0.24797	0.00167735	GSD:	2.29
13.3	14.9	16.75	0.100163	2.64	0.709013	0.268566	0.264431	0.5124	0.00346604
16.75	18.78	21.09	0.100062	5.48833	1.14456	0.208544	0.549172	1.06157	0.00718082
21.09	23.68	26.55	0.0999879	9.975	2.74748	0.275436	0.99738	2.05895	0.0139274
26.55	29.76	33.41	0.099812	15.085	5.10913	0.338689	1.50566	3.56462	0.0241122
33.41	37.45	42.07	0.100096	21.4133	5.2373	0.244581	2.14339	5.70801	0.0386108
42.07	47.13	52.95	0.0998935	25.4767	4.56769	0.179289	2.54495	8.25296	0.0558257
52.95	59.34	66.65	0.0999342	26.4267	8.10555	0.306719	2.64093	10.8939	0.0736897
66.65	74.67	83.89	0.09991	20.1367	5.5459	0.275413	2.01186	12.9057	0.0872986
83.89	94.02	105.58	0.0998715	26.82	9.17197	0.341982	2.67855	15.5843	0.105417
105.58	118.39	133	0.10027	56.5033	20.7707	0.367601	5.66559	21.2499	0.143741
133	148.96	167.48	0.100111	88.3017	24.0803	0.272705	8.84	30.0899	0.203538
167.48	187.75	210.85	0.100011	132.922	30.4375	0.228989	13.2936	43.3835	0.29346
210.85	236.63	265.49	0.100075	185.173	31.504	0.170133	18.5311	61.9146	0.41881
265.49	297.64	334.13	0.0998673	215.29	58.9557	0.273843	21.5004	83.415	0.564246
333.77	374.5	420.19	0.0999984	267.603	23.3515	0.0872618	26.7599	110.175	0.745259
420.19	471.22	529.45	0.100379	177.816	18.5554	0.104352	17.849	128.024	0.865995
529.45	593.75	665.94	0.0996101	65.7511	7.97268	0.121256	6.54947	134.573	0.910298
665.94	746.84	837.62	0.0996119	31.7613	4.12187	0.129777	3.1638	137.737	0.931699
837.62	939.29	1053.4	0.0995463	23.5735	2.87212	0.121837	2.34666	140.084	0.947573
1053.4	1181.33	1324.93	0.0995996	12.6396	1.40937	0.111505	1.2589	141.343	0.956088
1324.93	1485.9	1666.53	0.0996202	11.7058	1.13651	0.0970894	1.16614	142.509	0.963976
1666.53	1869.01	2096.22	0.0996237	21.4726	1.21916	0.0567774	2.13918	144.648	0.978446
2096.22	2350.96	2636.87	0.0996519	17.1962	1.63563	0.0951161	1.71363	146.362	0.990038
2636.87	2957.26	3316.94	0.0996489	6.9625	0.62842	0.0902578	0.693805	147.056	0.994731
3316.94	3720.51	4172.9	0.0997004	4.374	0.35809	0.0818679	0.436089	147.492	0.997681
4172.9	4680	5248.07	0.0995616	3.44338	0.95504	0.277355	0.342829	147.834	1
