# Supplementary material for: Control of wind speed and contact angle on submicron particulate matter sampling
Source: PeerJ. 2025 Nov 4;13:e20235. doi: 10.7717/peerj.20235 (PMC12593726; doi:10.7717/peerj.20235)
Supplement: Supplemental Information 3 — The mass distribution was measured by TSI OPS 3330 over 54 minutes. Rows represent the elapsed time (t) from t = 0 to t = 54 min, and columns show the mass concentration per logarithmic bin (in µg/m3). The data are also presented as a line chart, with colors showing the different elapsed time. [file peerj-13-20235-s003.xlsx]

## Sheet: Sheet1
Time\Bin(nm)	337	419	522	639	798	1007	1254	1491	1691	1891	2091	2356	2728	3188	3755	4447	Total conc
t=0	12.1718	9.20091	7.00674	3.04391	2.23671	4.54264	4.51217	6.24122	14.4159	18.5621	16.8385	16.9135	8.38059	4.38151	4.8502	2.61745	8.79792
t=5min	349.577	381.956	284.582	88.3984	43.4836	34.1151	12.9676	13.9998	29.3704	39.0025	30.2605	23.1733	11.7737	8.17642	6.93884	11.2685	117.911
t=10min	480.999	601.46	509.49	179.045	93.6397	74.3116	22.9366	24.1894	43.7488	46.9401	33.7355	27.9865	17.001	6.2516	9.8068	9.82345	189.891
t=15min	546.903	708.381	612.78	218.306	113.754	90.9745	25.6127	26.4106	42.163	51.1756	41.9615	29.6901	18.0261	10.8059	7.79356	4.182	222.593
t=20min	536.124	654.906	535.234	185.356	94.6988	80.1434	27.9164	28.8314	46.0438	55.9807	42.3098	37.671	17.8041	10.0038	8.81868	5.06789	205.362
t=25min	597.201	835.228	772.54	294.954	160.177	123.958	32.0887	34.5755	50.6461	50.0289	46.756	34.4096	20.2945	9.82293	6.21891	8.96109	269.49
t=30min	497.929	555.806	402.614	128.459	63.4742	56.8624	21.5576	24.0434	43.4657	47.4494	39.3287	29.7288	13.475	4.21559	7.81197	6.70492	168.261
t=35min	405.115	396.618	255.662	77.5579	38.056	34.7085	15.7513	18.8549	34.6346	34.9654	27.7688	23.3346	12.3242	6.2281	6.45655	5.21577	120.3
t=40min	390.63	370.364	232.469	70.0559	33.8932	32.362	14.7147	16.8188	33.5253	34.593	28.5418	21.029	17.5497	5.42539	4.29553	7.60311	113.125
t=45min	393.742	377.24	232.852	69.1806	33.6616	32.7064	14.6018	18.4507	34.5232	38.2146	30.9276	23.2485	16.2309	7.82596	9.06045	10.3396	115.132
t=50min	349.984	336.157	212.442	65.7697	31.8625	32.7102	14.3483	16.9527	32.0968	38.0544	30.0285	23.7348	13.7521	9.17412	11.011	1.63744	104.247
t=54min	370.973	355.058	220.181	66.5226	31.8013	33.5579	14.1983	19.06	34.1164	37.9582	29.1111	21.3017	12.6469	10.0433	8.46008	5.88551	108.873
